# Supplementary material for: RAG: a regularized adaptive graph-based method for rare-cell identification from single-cell expression data
Source: Brief Bioinform. 2026 Jul 17;27(4):bbag379. doi: 10.1093/bib/bbag379 (PMC13379077; doi:10.1093/bib/bbag379)
Supplement: Supplementary_Table_S1_bbag379 [file supplementary_table_s1_bbag379.xlsx]

## Sheet: Supplementary Table S1
Supplementary Table S1. Detailed per-method results on ten real scRNA-seq datasets.
The table reports F1 score, precision, identified rare-type count, true rare-type count, and rare-type coverage rate (RCR) for each method and dataset.
Dataset	Method	f1	precision	IdentifiedRareTypeCount	TrueRareTypeCount	RCR
Airway	aKNNO	0.804031	0.970575	4	4	1
Airway	SCA	0.668524	0.74	3	4	0.75
Airway	scCAD	0.425964	0.750823	2	4	0.5
Airway	FiRE	0.049879	0.0339207	0	4	0
Airway	GiniClust3	0.440764	0.504456	2	4	0.5
Airway	CIARA	0.625625	0.733401	3	4	0.75
Airway	RAG	0.741265	0.890385	4	4	1
CRC metastases G1	aKNNO	0.856179	0.862616	4	4	1
CRC metastases G1	scCAD	0.767583	0.747159	3	4	0.75
CRC metastases G1	SCA	0.942051	0.997191	4	4	1
CRC metastases G1	FiRE	0.0642744	0.0390601	0	4	0
CRC metastases G1	GiniClust3	0.831295	0.86827	4	4	1
CRC metastases G1	CIARA	0.685715	0.599238	2	4	0.5
CRC metastases G1	RAG	0.903835	0.948885	4	4	1
CRC metastases G2	aKNNO	0.729279	0.674606	4	5	0.8
CRC metastases G2	scCAD	0.75349	0.795122	4	5	0.8
CRC metastases G2	SCA	0.753354	0.797403	4	5	0.8
CRC metastases G2	FiRE	0.0374248	0.0222264	0	5	0
CRC metastases G2	GiniClust3	0.393889	0.578087	2	5	0.4
CRC metastases G2	CIARA	0.456414	0.4038	2	5	0.4
CRC metastases G2	RAG	0.762718	0.93176	4	5	0.8
CRC metastases G3	aKNNO	0.718651	0.708897	3	4	0.75
CRC metastases G3	scCAD	0.719706	0.737069	3	4	0.75
CRC metastases G3	SCA	0.722809	0.7424	3	4	0.75
CRC metastases G3	FiRE	0.0717873	0.0475806	0	4	0
CRC metastases G3	GiniClust3	0.424205	0.389814	2	4	0.5
CRC metastases G3	CIARA	0.536635	0.482211	2	4	0.5
CRC metastases G3	RAG	0.719144	0.949005	3	4	0.75
Deng	aKNNO	0.722531	0.6	3	5	0.6
Deng	SCA	0.722531	0.6	3	5	0.6
Deng	scCAD	0.494267	0.375	2	5	0.4
Deng	FiRE	0.112267	0.0640385	0	5	0
Deng	GiniClust3	0.326002	0.2	1	5	0.2
Deng	CIARA	0.722531	0.6	3	5	0.6
Deng	RAG	0.866667	1	5	5	1
Intestinal Organoids	aKNNO	0.1633	0.096934	0	4	0
Intestinal Organoids	SCA	0.269239	0.181818	1	4	0.25
Intestinal Organoids	scCAD	0.31934	0.247087	1	4	0.25
Intestinal Organoids	FiRE	0.232386	0.16409	1	4	0.25
Intestinal Organoids	GiniClust3	0.0354362	0.018319	0	4	0
Intestinal Organoids	CIARA	0.182605	0.108974	0	4	0
Intestinal Organoids	RAG	0.893939	0.977273	4	4	1
Pancreas (human)	aKNNO	0.696189	0.651776	3	4	0.75
Pancreas (human)	SCA	0.54858	0.506899	2	4	0.5
Pancreas (human)	scCAD	0.718909	0.706439	3	4	0.75
Pancreas (human)	FiRE	0.0223669	0.016298	0	4	0
Pancreas (human)	GiniClust3	0.679645	0.69441	3	4	0.75
Pancreas (human)	CIARA	0.0463112	0.0284625	0	4	0
Pancreas (human)	RAG	0.736752	0.705882	3	4	0.75
Pancreas (mouse)	aKNNO	0.0185042	0.00938967	0	3	0
Pancreas (mouse)	SCA	0.630159	0.521855	1	3	0.333333
Pancreas (mouse)	scCAD	0.568663	0.633333	1	3	0.333333
Pancreas (mouse)	FiRE	0.058948	0.0478447	0	3	0
Pancreas (mouse)	GiniClust3	0.390236	0.763889	1	3	0.333333
Pancreas (mouse)	CIARA	0.662745	0.555556	2	3	0.666667
Pancreas (mouse)	RAG	0.796296	0.944444	3	3	1
PBMC	aKNNO	0.941176	1	1	1	1
PBMC	SCA	0.140351	0.0761905	0	1	0
PBMC	scCAD	0.32	0.25	0	1	0
PBMC	FiRE	0.0191898	0.00968784	0	1	0
PBMC	GiniClust3	0.8	1	1	1	1
PBMC	CIARA	0.0994475	0.0523256	0	1	0
PBMC	RAG	1	1	1	1	1
Hrvatin	aKNNO	0.999039	0.998082	2	2	1
Hrvatin	SCA	0.999679	1	2	2	1
Hrvatin	scCAD	0.403222	1	0	2	0
Hrvatin	FiRE	0.0728829	0.054732	0	2	0
Hrvatin	GiniClust3	0.99749	0.99872	2	2	1
Hrvatin	CIARA	0.999213	0.999359	2	2	1
Hrvatin	RAG	0.972424	1	2	2	1
