# Supplementary material for: RAG: a regularized adaptive graph-based method for rare-cell identification from single-cell expression data
Source: Brief Bioinform. 2026 Jul 17;27(4):bbag379. doi: 10.1093/bib/bbag379 (PMC13379077; doi:10.1093/bib/bbag379)
Supplement: Supplementary_Table_S2_bbag379 [file supplementary_table_s2_bbag379.xlsx]

## Sheet: Supplementary Table S2
Supplementary Table S2. Complete numerical results on controlled Jurkat--293T mixture datasets.
The table reports F1 score, precision, and rare-type coverage rate (RCR) for each method under varying rare-cell counts.
Dataset	Method	f1	precision	RCR
Jurkat293T_04rare	aKNNO	0.222222	0.125	0
Jurkat293T_04rare	SCA	0.222222	0.125	0
Jurkat293T_04rare	scCAD	0.235294	0.133333	0
Jurkat293T_04rare	FiRE	0.00555942	0.00278746	0
Jurkat293T_04rare	GiniClust3	0.222222	0.125	0
Jurkat293T_04rare	CIARA	0.222222	0.125	0
Jurkat293T_04rare	RAG	0.615385	0.444444	0
Jurkat293T_06rare	aKNNO	0.285714	0.166667	0
Jurkat293T_06rare	SCA	0.3	0.176471	0
Jurkat293T_06rare	scCAD	0.315789	0.1875	0
Jurkat293T_06rare	FiRE	0.00832755	0.00418118	0
Jurkat293T_06rare	GiniClust3	0.3	0.176471	0
Jurkat293T_06rare	CIARA	0.3	0.176471	0
Jurkat293T_06rare	RAG	0.8	0.666667	0
Jurkat293T_08rare	aKNNO	0.363636	0.222222	0
Jurkat293T_08rare	SCA	0.363636	0.222222	0
Jurkat293T_08rare	scCAD	0.372093	0.228571	0
Jurkat293T_08rare	FiRE	0.125	0.125	0
Jurkat293T_08rare	GiniClust3	0.363636	0.222222	0
Jurkat293T_08rare	CIARA	0.390244	0.242424	0
Jurkat293T_08rare	RAG	0.842105	0.727273	1
Jurkat293T_10rare	aKNNO	0.391304	0.243243	0
Jurkat293T_10rare	SCA	0.391304	0.243243	0
Jurkat293T_10rare	scCAD	0.615385	0.470588	0
Jurkat293T_10rare	FiRE	0.222222	0.222222	0
Jurkat293T_10rare	GiniClust3	0.391304	0.243243	0
Jurkat293T_10rare	CIARA	0.409091	0.257143	0
Jurkat293T_10rare	RAG	0.666667	0.666667	1
Jurkat293T_12rare	aKNNO	0.44898	0.289474	0
Jurkat293T_12rare	SCA	0.44	0.282051	0
Jurkat293T_12rare	scCAD	0.689655	0.555556	1
Jurkat293T_12rare	FiRE	0.0909091	0.0909091	0
Jurkat293T_12rare	GiniClust3	0.44	0.282051	0
Jurkat293T_12rare	CIARA	0.511628	0.34375	0
Jurkat293T_12rare	RAG	0.833333	0.769231	1
Jurkat293T_14rare	aKNNO	0.509091	0.341463	0
Jurkat293T_14rare	SCA	0.5	0.333333	0
Jurkat293T_14rare	scCAD	0.685714	0.571429	1
Jurkat293T_14rare	FiRE	0.357143	0.357143	0
Jurkat293T_14rare	GiniClust3	0.5	0.333333	0
Jurkat293T_14rare	CIARA	0.5	0.333333	0
Jurkat293T_14rare	RAG	0.714286	0.714286	1
Jurkat293T_16rare	aKNNO	0.517241	0.348837	0
Jurkat293T_16rare	SCA	0.526316	0.357143	0
Jurkat293T_16rare	scCAD	0.764706	0.684211	1
Jurkat293T_16rare	FiRE	0.133333	0.133333	0
Jurkat293T_16rare	GiniClust3	0.517241	0.348837	0
Jurkat293T_16rare	CIARA	0.583333	0.424242	0
Jurkat293T_16rare	RAG	0.774194	0.75	1
Jurkat293T_18rare	aKNNO	0.5625	0.391304	0
Jurkat293T_18rare	SCA	0.5625	0.391304	0
Jurkat293T_18rare	scCAD	0.731707	0.652174	1
Jurkat293T_18rare	FiRE	0.333333	0.333333	0
Jurkat293T_18rare	GiniClust3	0.5625	0.391304	0
Jurkat293T_18rare	CIARA	0.571429	0.4	0
Jurkat293T_18rare	RAG	0.842105	0.8	1
Jurkat293T_20rare	aKNNO	0.575758	0.404255	0
Jurkat293T_20rare	SCA	0.575758	0.404255	0
Jurkat293T_20rare	scCAD	0.780488	0.727273	1
Jurkat293T_20rare	FiRE	0.263158	0.263158	0
Jurkat293T_20rare	GiniClust3	0.575758	0.404255	0
Jurkat293T_20rare	CIARA	0.603175	0.431818	0
Jurkat293T_20rare	RAG	0.810811	0.833333	1
Jurkat293T_22rare	aKNNO	0.6	0.428571	0
Jurkat293T_22rare	SCA	0.6	0.428571	0
Jurkat293T_22rare	scCAD	0.826087	0.76	1
Jurkat293T_22rare	FiRE	0.0952381	0.0952381	0
Jurkat293T_22rare	GiniClust3	0.6	0.428571	0
Jurkat293T_22rare	CIARA	0.608696	0.4375	0
Jurkat293T_22rare	RAG	0.888889	0.833333	1
